# Supplementary material for: The Influence on Contaminant Bioavailability and Microbial Abundance of Lake Hongze by the South-to-North Water Diversion Project
Source: Int J Environ Res Public Health. 2019 Aug 23;16(17):3068. doi: 10.3390/ijerph16173068 (PMC6747398; doi:10.3390/ijerph16173068)
Supplement: Supplementary file 1 [file ijerph-16-03068-s001.zip]

Archive with 2 entries (2 files):
- ijerph-560469-suppl xml.pdf
- ijerph-560469-suppl xml.docx
